# Supplementary material for: Hyperspectral Imaging during Normothermic Machine Perfusion—A Functional Classification of Ex Vivo Kidneys Based on Convolutional Neural Networks
Source: Biomedicines. 2022 Feb 7;10(2):397. doi: 10.3390/biomedicines10020397 (PMC8962340; doi:10.3390/biomedicines10020397)
Supplement: Supplementary file 1 [file biomedicines-10-00397-s001.zip]

Archive with 1 entries (1 files):
- biomedicines-1551557-supplementary.pdf
